# Supplementary material for: Outcomes and Cost-Effectiveness of Transcatheter Versus Surgical Aortic Valve Replacement in Patients with and Without Coronary Artery Disease
Source: J Cardiovasc Dev Dis. 2025 Jun 7;12(6):217. doi: 10.3390/jcdd12060217 (PMC12193443; doi:10.3390/jcdd12060217)
Supplement: Supplementary file 1 [file jcdd-12-00217-s001.zip]

Archive with 1 entries (1 files):
- jcdd-3596222-supplementary.pdf
